# Supplementary material for: Field survey of Cassidinae beetles (Coleoptera, Chrysomelidae) and their host plants in southern Guangxi, China
Source: Biodivers Data J. 2023 Jul 31;11:e107523. doi: 10.3897/BDJ.11.e107523 (PMC10407652; doi:10.3897/BDJ.11.e107523)
Supplement: Supplementary material 1 — Background information of our survey sites in southern Guangxi, Guangxi Zhuang Autonomous Region, China [file bdj-11-e107523-s001.xlsx]

## Sheet: Sheet1
Survey sites	Latitude and longitude	City and County	Area (hm2)	Biodiversity background	Typical vegetation	Average annual temperature (℃)	Average annual precipitation (mm)	Collecting dates
Damingshan	23°24′–23°30′ N, 108°20′–108°24′ E	Nanning City: Wuming District, Mashan County, Shanglin County	16994	Vascular plant: 2,023	Subtropical evergreen forest	15.1	2630.3	2017: 10
				Insect: 1011				2018: 7-9
								2019: 5, 9
incl. Longshan	23°14′–23°30′ N, 108°30′–108°48′ E	Nanning City: Shanglin County	10749	Vascular plant: 1,137	Subtropical evergreen forest	21.1 (Shanglin County)	1,714.8 (Shanglin County)	2017: 10
				Insect: unknown
Fangcheng	21°43′34″–21°49′39″ N, 108°02′33″–108°12′52″ E	Fangchenggang City: Fangcheng District	9098.6	Vascular plant: 1,387	Tropical rainforest	21.8	2900	2015:1
				Insect: 416
Nonggang	22°13′56′′–22°33′9′′ N, 106°42′28′′–107°4′54′′ E	Chongzuo City: Longzhou County, Ningming County	10077.5	Vascular plant: 1,752	Tropical karst seasonal rainforest	22	1350	2019: 5
				Insect:565
Shiwandashan	21°40'–22°04' N, 107°29'–108°13' E	Fangchenggang City: Fangcheng District, Shangsi County	58277.1	Vascular plant: 2,233	Tropical rainforest	20–21.8	2,000–2,700	2015: 1
				Insect: 789				2019: 8
Wuhuangshan	22°07′30″–22°12′10″ N, 109°19′17″–109°24′45″ E	Qianzhou City: Pubei County	3200	Vascular plant: 2,368	Subtropical evergreen forest	21.5	1763	2013: 8
				Insect: 719
Xidamingshan	22°47′45″–22°57′10″ N, 107°19′44″–107°48′4″ E	Nanning City: Xixiangtang District, Longan County; Chongzuo City: Jiangzhou District, Fusui County, Daxin County	52350.1	Vascular plant: unknown	Subtropical evergreen forest	22	1,151–1,268	2017: 10
				Insect: unknown
incl. Longhushan	22°56′–23°00′ N, 107°27′–107°41′ E	Nanning City: Longan County	2255.7	Vascular plant: 1,200	Tropical karst seasonal rainforest	21.8	1500	2017: 10
				Insect: unknown
References are as in the main text.
