# Supplementary material for: Field survey of Cassidinae beetles (Coleoptera, Chrysomelidae) and their host plants in southern Guangxi, China
Source: Biodivers Data J. 2023 Jul 31;11:e107523. doi: 10.3897/BDJ.11.e107523 (PMC10407652; doi:10.3897/BDJ.11.e107523)
Supplement: Supplementary material 2 — Cassidinae beetles and their confirmed host plants in southern Guangxi, Guangxi Zhuang Autonomous Region, China [file bdj-11-e107523-s002.xlsx]

## Sheet: Cassidinae-plant associations
Cassidinae beetles				Host plants			Distribution sites
species	genus	tribe	individual	species	genus	family
Anisodera fraterna Baly, 1888*	Anisodera	Anisoderini	20	Alpinia oblongifolia Hayata&	Alpinia Roxb.&	Zingiberaceae	Nonggang
				Zingiber mioga (Thunb.) Rosc.&	Zingiber Boehm.&
Lasiochila anthracina Yu, 1985#	Lasiochila		35	Ampelocalamus actinotrichus (Merr. et Chun) S. L. Chen et al.&	Ampelocalamus S.L.Chen T.H.Wen & G.Y.Sheng&	Poaceae&	Damingshan
				Indocalamus longiauritus Handel-Mazzetti&	Indocalamus Nakai&
				Pseudosasa amabilis (McClure) Keng f.&	Pseudosasa Makino ex Nakai&
Lasiochila cylindrica Hope, 1831			18	Lophatherum gracile Brongn.&	Lophatherum Brongn.&	Poaceae	Damingshan Xidamingshan
				Microstegium fasciculatum (Linnaeus) Henrard&	Microstegium Nees&
				Pseudosasa amabilis (McClure) Keng f.&	Pseudosasa Makino ex Nakai&
Aspidomorpha calligera Boheman, 1854	Aspidimorpha	Aspidimorphini	2	Pueraria montana var. lobata (Willdenow) Maesen & S. M. Almeida ex Sanjappa & Predeep&	Pueraria DC.&	Fabaceae&	Nonggang
Aspidimorpha (s. str.) furcata (Thunberg, 1789)			17	Merremia umbellata subsp. orientalis (H.Hallier)van Ooststroom	Merremia Dennst. ex Endl.	Convolvulaceae	Damingshan Nonggang Xidamingshan
Aspidimorpha (s. str.) miliaris (Fabricius, 1775)			1	Ipomoea cairica (L.) Sweet	Ipomoea L.	Convolvulaceae	Damingshan
Aspidimorpha (s. str.) sanctaecrucis (Fabricius, 1792)			1	Merremia umbellata subsp. orientalis (H.Hallier)van Ooststroom&	Merremia Dennst. ex Endl.&	Convolvulaceae	Damingshan
Laccoptera (Laccopteroidea) nepalensis Boheman, 1855#	Laccoptera		17	Ipomoea batatas (L.) Lamarck	Ipomoea L.	Convolvulaceae	Damingshan
				Merremia umbellata subsp. orientalis (H.Hallier)van Ooststroom&	Merremia Dennst. ex Endl.&
Laccoptera (Sindiola) vigintisexnotata Boheman, 1855#			1	-	-	-	Damingshan
Neownesia rubra Gressitt, 1953*	Neownesia*	Botryonopini	3	Carex cruciata Wahlenb.&	Carex L.&	Cyperaceae&	Damingshan
Callispa sp. (near C. apicalis Pic, 1924)*	Callispa	Callispini	10	Bambusa emeiensis L. C. Chia & H. L. Fung&	Bambusa Schreb.&	Poaceae	Damingshan
				Pseudosasa amabilis (McClure) Keng f.&	Pseudosasa Makino ex Nakai&
Callispa dimidiatipennis Baly, 1858			30	Indocalamus longiauritus Handel-Mazzetti&	Indocalamus Nakai&	Poaceae	Damingshan Xidamingshan
				Indocalamus tessellatus (Munro) Keng f.&
				Miscanthus sinensis Anderss.&	Miscanthus Andersson&
Callispa elliptica Gressitt, 1939*			2	Carex cruciata Wahlenb.&	Carex L.&	Cyperaceae&	Damingshan
Callispa frontalis Medvedev, 1992$			46	Indocalamus longiauritus Handel-Mazzetti&	Indocalamus Nakai&	Poaceae&	Damingshan
Callispa ruficollis Fairmaire, 1889#			44	Fargesia spathacea Franch.&	Fargesia Franch.&	Poaceae	Damingshan
				Indocalamus longiauritus Handel-Mazzetti&	Indocalamus Nakai&
				Pseudosasa amabilis (McClure) Keng f.&	Pseudosasa Makino ex Nakai&
Cassida circumdata Herbst, 1799	Cassida	Cassidini	55	Ipomoea batatas (L.) Lamarck	Ipomoea L.	Convolvulaceae	Damingshan
				Ipomoea cairica (L.) Sweet
				Merremia umbellata subsp. orientalis (H.Hallier)van Ooststroom&	Merremia Dennst. ex Endl.
Cassida conchyliata (Spaeth, 1914)*			3	Merremia umbellata subsp. orientalis (H.Hallier)van Ooststroom&	Merremia Dennst. ex Endl.&	Convolvulaceae	Damingshan
Cassida japana Baly, 1874#			1	Ipomoea batatas (L.) Lamarck&	Ipomoea L.&	Convolvulaceae&	Damingshan
Cassida nucula Spaeth, 1914 *			1	Alchornea trewioides (Benth.) Muell. Arg.&	Alchornea Sw.&	Euphorbiaceae&	Damingshan
Cassida rati Maulik, 1923#			5	Bridelia balansae Tutcher&	Bridelia Willd.&	Phyllanthaceae&	Nonggang
Cassida versicolor (Boheman, 1855)#			1	-	-	-	Nonggang
Chiridopsis bowringii (Boheman, 1855)	Chiridopsis		13	Merremia umbellata subsp. orientalis (H.Hallier)van Ooststroom&	Merremia Dennst. ex Endl.&	Convolvulaceae	Damingshan
Thlaspida biramosa (Boheman, 1855)#	Thlaspida		76	Callicarpa bodinieri Levl.&	Callicarpa L.	Lamiaceae	Damingshan Nonggang
				Callicarpa kochiana Makino
				Callicarpa macrophylla Vahl&
Agonita chinensis (Weise, 1922)	Agonita	Gonophorini	4	Indocalamus barbatus McClure&	Indocalamus Nakai&	Poaceae	Damingshan
				Saccharum arundinaceum Retz.&	Saccharum L.&
Agonita immaculata (Gestro, 1888)*			72	Indocalamus barbatus McClure&	Indocalamus Nakai&	Poaceae	Damingshan Xidamingshan
				Indocalamus tessellatus (Munro) Keng f.&
Agonita indenticulata (Pic, 1924)*			2	Pseudosasa amabilis (McClure) Keng f.&	Pseudosasa Makino ex Nakai&	Poaceae	Damingshan
Agonita tricolor Chûjô, 1933*			1	Pleioblastus amarus (Keng) Keng f.&	Pleioblastus Nakai&	Poaceae	Shiwandashan
Downesia atrata Baly, 1869*	Downesia		1	Carex cruciata Wahlenb.&	Carex L.&	Cyperaceae&	Damingshan
Downesia fulvipennis Baly, 1888*			3	-	-	-	Damingshan
Downesia ruficolor Pic, 1924*			3	Carex cruciata Wahlenb.&	Carex L.&	Cyperaceae&	Damingshan
				Indocalamus tessellatus (Munro) Keng f.&	Indocalamus Nakai &	Poaceae	Damingshan Xidamingshan
Downesia tarsata Baly, 1869*			62	Carex cruciata Wahlenb.&	Carex L.&	Cyperaceae&	Damingshan Xidamingshan
				Digitaria sanguinalis (L.) Scop.&	Digitaria Haller&	Poaceae
				Indocalamus barbatus McClure&	Indocalamus Nakai&
				Microstegium fasciculatum (Linnaeus) Henrard &	Microstegium Nees&
				Miscanthus floridulus (Lab.) Warb. ex Schum et Laut.	Miscanthus Andersson
				Miscanthus sinensis Anderss.&
Gonophora pulchella Gestro, 1888*	Gonophora*		4	Alpinia kwangsiensis T. L. Wu et Senjen&?	Alpinia Roxb.	Zingiberaceae	Nonggang Xidamingshan
Klitispa mutilata Chen et Sun, 1964#	Klitispa		38	Carex cruciata Wahlenb.&	Carex L.&	Cyperaceae&	Damingshan
				Digitaria sanguinalis (L.) Scop.&	Digitaria Haller&	Poaceae
				Miscanthus sinensis Anderss.&	Miscanthus Andersson
Klitispa rugicollis Gestro, 1890*			1	Digitaria sanguinalis (L.) Scop.&	Digitaria Haller&	Poaceae&	Damingshan
Micrispa dentatithorax Pic, 1924*	Micrispa*		2	Alpinia oblongifolia Hayata&	Alpinia Roxb.&	Zingiberaceae&	Shiwandashan
Sinagonia foveicollis Chen et T'an, 1962	Sinagonia		10	Cyperus compressus L.&	Cyperus L.	Cyperaceae	Damingshan Xidamingshan
				Hypolytrum nemorum (Vahl) Sprengel&	Hypolytrum Pers.&
				Paspalum longifolium Roxb.&	Paspalum L.&	Poaceae&
Asamangulia longispina Gressitt, 1950*	Asamangulia	Hispini	18	Miscanthus sinensis Anderss.&	Miscanthus Andersson	Poaceae	Damingshan
Dactylispa approximata Gressitt, 1939	Dactylispa		5	Setaria palmifolia (koen.) Stapf&	Setaria P. Beauv.&	Poaceae	Damingshan
Dactylispa balyi Gestro, 1890			63	Digitaria ciliaris (Retz.) Koel.&	Digitaria Haller&	Poaceae	Damingshan
				Ischaemum aristatum var. glaucum (Honda) T.Koyama&	Ischaemum L.&
				Microstegium vimineum (Trin.) A. Camus&	Microstegium Nees&
Dactylispa chaturanga Maulik, 1919*			1	Sterculia lanceolata Cav.&	Sterculia L.&	Malvaceae&	Nonggang
Dactylispa chinensis Weise, 1905#			565	Callicarpa kochiana Makino&	Callicarpa L.&	Lamiaceae&	Damingshan
				Rubus alceifolius Poiret	Rubus L.	Rosaceae
				Rubus caudifolius Wuzhi&
				Rubus cochinchinensis Tratt.&
Dactylispa corpulenta Weise, 1897*			7	Byttneria grandifolia Candolle&	Byttneria Loefl.&	Malvaceae&	Damingshan
				Antidesma montanum var. microphyllum (Hemsley) Petra Hoffmann&	Antidesma L.&	Phyllanthaceae&	Shiwandashan
Dactylispa feae Gestro, 1888			625	Commelina paludosa Bl.&	Commelina L.&	Commelinaceae&	Damingshan Xidamingshan
				Arthraxon hispidus (Trin.) Makino&	Arthraxon P. Beauv.&	Poaceae
				Digitaria sanguinalis (L.) Scop.&	Digitaria Haller&
				Digitaria violascens Link&
				Indocalamus barbatus McClure&	Indocalamus Nakai&
				Isachne globosa (Thunb.) Kuntze&	Isachne R. Br.&
				Isachne truncata A. Camus&
				Ischaemum aristatum var. glaucum (Honda) T.Koyama&	Ischaemum L.&
				Lophatherum gracile Brongn.&	Lophatherum Brongn.&
				Microstegium fasciculatum (Linnaeus) Henrard&	Microstegium Nees&
				Miscanthus sinensis Anderss.&	Miscanthus Andersson&
				Miscanthus floridulus (Lab.) Warb. ex Schum et Laut.&
				Oplismenus undulatifolius (Arduino) Beauv.&	Oplismenus P. Beauv.&
				Ottochloa nodosa (Kunth) Dandy&	Ottochloa Dandy&
				Paspalum longifolium Roxb.&	Paspalum L.&
				Setaria geniculata (Lam.) Beauv.&	Setaria P. Beauv.&
Dactylispa flavomaculata Uhmann, 1930*			12	Lophatherum gracile Brongn.&	Lophatherum Brongn.&	Poaceae&	Damingshan Shiwandashan Xidamingshan
Dactylispa fukienica Chen et T'an, 1964*			23	Lophatherum gracile Brongn.&	Lophatherum Brongn.&	Poaceae&	Damingshan
Dactylispa higoniae Lewis, 1896#			2	Callicarpa kochiana Makino	Callicarpa L.	Lamiaceae	Damingshan
				Callicarpa macrophylla Vahl&
Dactylispa intermedia Chen et T'an, 1961*			9	Rubus cochinchinensis Tratt.&	Rubus L.&	Rosaceae	Damingshan Wuhuangshan
Dactylispa klapperichi Uhmann, 1954*			1	Rubus cochinchinensis Tratt.&	Rubus L.&	Rosaceae&	Xidamingshan
Dactylispa lameyi Uhmann, 1930			1	-	-	-	Shiwandashan
Dactylispa longispina Gressitt, 1938			24	Hypolytrum nemorum (Vahl) Sprengel&	Hypolytrum Rich.&	Cyperaceae&	Damingshan Nonggang Wuhuangshan Xidamingshan
				Indocalamus barbatus McClure&	Indocalamus Nakai&	Poaceae
				Microstegium fasciculatum (Linnaeus) Henrard&	Microstegium Nees&
				Miscanthus sinensis Anderss.&	Miscanthus Andersson&
				Setaria palmifolia (koen.) Stapf	Setaria P. Beauv.
Dactylispa maculithorax Gestro, 1906*			1	Photinia bodinieri Lévl.&	Photinia Lindl.	Rosaceae	Wuhuangshan
Dactylispa nigrodiscalis Gressitt, 1938#			9	Metadina trichotoma (Zoll. et Mor.) Bakh. F.&	Metadina Bakh. f.&	Rubiaceae	Damingshan Shiwandashan
				Mussaenda pubescens W. T. Aiton&	Mussaenda L.&
				Uncaria rhynchophylla (Miq.) Miq. ex Havil.&	Uncaria Schreb.&
Dactylispa pici Uhmann, 1934*			2	Elaeocarpus duclouxii Gagnep.&	Elaeocarpus L.&	Elaeocarpaceae&	Damingshan
Dactylispa pilosa T'an et Kung, 1961			7	Ischaemum aristatum var. glaucum (Honda) T.Koyama&	Ischaemum L.&	Poaceae&	Damingshan Nonggang
				Microstegium fasciculatum (Linnaeus) Henrard&	Microstegium Nees&
				Microstegium vimineum (Trin.) A. Camus&
Dactylispa sauteri Uhmann, 1927#			25	Arthraxon prionodes (Steudel) Dandy&	Arthraxon P. Beauv.&	Poaceae	Damingshan
				Capillipedium assimile (Steud.) A. Camus&	Capillipedium Stapf&
				Isachne truncata A. Camus&	Isachne R. Br.&
				Lophatherum gracile Brongn.&	Lophatherum Brongn.&
				Miscanthus sinensis Anderss.&	Miscanthus Andersson
				Pseudosasa amabilis (McClure) Keng f.&	Pseudosasa Makino ex Nakai&
				Saccharum arundinaceum Retz.&	Saccharum L.&
Dactylispa setifera Chapuis, 1877			93	Microstegium fasciculatum (Linnaeus) Henrard&	Microstegium Nees&	Poaceae	Damingshan
				Miscanthus sinensis Anderss.&	Miscanthus Andersson&
				Miscanthus floridulus (Lab.) Warb. ex Schum et Laut.&
				Thysanolaena latifolia (Roxburgh ex Hornemann) Honda&	Thysanolaena Nees&
Dactylispa uhmanni Gressitt, 1950*			2	Rubus cochinchinensis Tratt.&	Rubus L.&	Rosaceae&	Damingshan
Hispa andrewesi Weise, 1897	Hispa		25	Microstegium fasciculatum (Linnaeus) Henrard&	Microstegium Nees&	Poaceae	Damingshan Nonggang
				Miscanthus sinensis Anderss.&	Miscanthus Andersson&
				Miscanthus floridulus (Lab.) Warb. ex Schum et Laut.&
				Saccharum arundinaceum Retz.&	Saccharum L.&
				Isachne globosa (Thunb.) Kuntze&	Isachne R. Br.&
Rhadinosa fleutiauxi Baly, 1889	Rhadinosa		2	Digitaria violascens Link&	Digitaria Haller&	Poaceae	Damingshan
				Microstegium fasciculatum (Linnaeus) Henrard&	Microstegium Nees&
Leptispa collaris Chen et Yu, 1961*	Leptispa	Leptispini	8	Miscanthus sinensis Anderss.&	Miscanthus Andersson&	Poaceae&	Damingshan
Leptispa longipennis Gestro, 1890#			1	Indocalamus barbatus McClure&	Indocalamus Nakai&	Poaceae	Damingshan
Notosacantha sauteri (Spaeth, 1914)*	Notosacantha*	Notosacanthini*	1	Rhododendron cavaleriei Levl.&	Rhododendron L.&	Ericaceae	Damingshan
Notosacantha sp. (near N. trituberculata Gressitt, 1952)*			34	Ilex editicostata Hu et Tang&	Ilex L.&	Aquifoliaceae&	Damingshan Fangcheng Shiwandashan
				Elaeocarpus glabripetalus Merr.&	Elaeocarpus L.&	Elaeocarpaceae&
				Rhododendron cavaleriei Levl.&	Rhododendron L.&	Ericaceae
				Itea chinensis Hook. et Arn.&	Itea L.&	Iteaceae&
				Bridelia balansae Tutcher&	Bridelia Willd.&	Phyllanthaceae&
				Aporosa dioica (Roxburgh) Muller Argoviensis&	Aporosa Blume&
				Lasianthus curtisii King et Gamble&	Lasianthus Jack&	Rubiaceae&
				Ophiorrhiza kwangsiensis Merr. ex Li&	Ophiorrhiza L.&
				Pavetta hongkongensis Bremek.&	Pavetta L.&
				Schizomussaenda henryi (Hutch.) X. F. Deng et D. X. Zhang&	Schizomussaenda H. L. Li&
				Schisandra propinqua subsp. sinensis (Oliver) R. M. K. Saunders&	Schisandra Michx.&	Schisandraceae&
				Turpinia arguta (Lindl.) Seem.&	Turpinia Vent.&	Staphyleaceae&
Oncocephala hemicyclica Chen et Yu, 1962*	Oncocephala	Oncocephalini	4	Merremia umbellata subsp. orientalis (H.Hallier)van Ooststroom&	Merremia Dennst. ex Endl.&	Convolvulaceae	Damingshan
Prionispa clavata (Yu, 1992)*			1	-	-	-	Damingshan
Prionispa sp. (near P. sinica Gressitt, 1950)*	Prionispa*		79	Commelina paludosa Bl.&	Commelina L.	Commelinaceae	Damingshan Nonggang
				Pollia japonica Thunb.	Pollia Thunb.
				Hellenia speciosa (J.Koenig) S.R.Dutta&	Hellenia Retz.&	Costaceae&
66	23	10	2255

## Sheet: Symbol descriptions
Symbol	Indications
$	new record in China
*	new record in Guangxi
#	new record in southern Guangxi
?	Uncertain species plant
-	unknown or unidentified plant
&	new record of host plant species/genus/family for the corresponding Cassidinae species
Damingshan	Damingshan National Nature reserve
Fangcheng	Fangcheng Golden Camellia National Nature Reserve
Nonggang	Nonggang National Nature Reserve
Shiwandashan	Shiwandashan National Nature Reserve
Wuhuangshan	Wuhuangshan National Geopark
Xidamingshan	Xidamingshan Autonomous Region Nature Reserves
