# Supplementary material for: Field survey of Cassidinae beetles (Coleoptera, Chrysomelidae) and their host plants in southern Guangxi, China
Source: Biodivers Data J. 2023 Jul 31;11:e107523. doi: 10.3897/BDJ.11.e107523 (PMC10407652; doi:10.3897/BDJ.11.e107523)
Supplement: Supplementary material 3 — Host plants and their corresponding Cassidinae beetles in southern Guangxi, Guangxi Zhuang Autonomous Region, China [file bdj-11-e107523-s003.xlsx]

## Sheet: plant-Cassidinae associations
Host plants			Cassidinae beetles			Distribution sites
species	genus	family	species	genus	tribe
Aquifoliaceae&	Ilex L.&	Ilex editicostata Hu et Tang&	Notosacantha sp. (near N. trituberculata Gressitt, 1952)*	Notosacantha*	Notosacanthini*	Damingshan
Commelinaceae	Commelina L. &	Commelina paludosa Bl.&	Dactylispa feae Gestro, 1888	Dactylispa	Hispini	Damingshan
			Prionispa sp. (near P. sinica Gressitt, 1950)*	Prionispa*	Oncocephalini	Damingshan
	Pollia Thunb.	Pollia japonica Thunb.	Prionispa sp. (near P. sinica Gressitt, 1950)*	Prionispa*	Oncocephalini	Damingshan
Convolvulaceae	Ipomoea L.	Ipomoea batatas (L.) Lamarck	Laccoptera (Laccopteroidea) nepalensis Boheman, 1855#	Laccoptera	Aspidimorphini	Damingshan
			Cassida circumdata Herbst, 1799	Cassida	Cassidini	Damingshan
			Cassida japana Baly, 1874#	Cassida	Cassidini	Damingshan
		Ipomoea cairica (L.) Sweet	Aspidimorpha (s. str.) miliaris (Fabricius, 1775)	Aspidimorpha	Aspidimorphini	Damingshan
			Cassida circumdata Herbst, 1799	Cassida	Cassidini	Damingshan
	Merremia Dennst. ex Endl.	Merremia umbellata subsp. orientalis (H.Hallier)van Ooststroom&	Aspidimorpha (s. str.) furcata (Thunberg, 1789)	Aspidimorpha	Aspidimorphini	Damingshan Nonggang Xidamingshan
			Aspidimorpha (s. str.) sanctaecrucis (Fabricius, 1792)	Aspidimorpha	Aspidimorphini	Damingshan
			Laccoptera (Laccopteroidea) nepalensis Boheman, 1855#	Laccoptera	Aspidimorphini	Damingshan
			Cassida circumdata Herbst, 1799	Cassida	Cassidini	Damingshan
			Cassida conchyliata (Spaeth, 1914)*	Cassida	Cassidini	Damingshan
			Chiridopsis bowringii (Boheman, 1855)	Chiridopsis	Cassidini	Damingshan
			Oncocephala hemicyclica Chen et Yu, 1962*	Oncocephala	Oncocephalini	Damingshan
Cyperaceae	Carex L.&	Carex cruciata Wahlenb.&	Neownesia rubra Gressitt, 1953*	Neownesia*	Botryonopini	Damingshan
			Callispa elliptica Gressitt, 1939*	Callispa	Callispini	Damingshan
			Downesia atrata Baly, 1869*	Downesia	Gonophorini	Damingshan
			Downesia ruficolor Pic, 1924*	Downesia	Gonophorini	Damingshan
			Downesia tarsata Baly, 1869*	Downesia	Gonophorini	Damingshan
			Klitispa mutilata Chen et Sun, 1964#	Klitispa	Gonophorini	Damingshan
	Cyperus L.	Cyperus compressus L.&	Sinagonia foveicollis Chen et T'an, 1962	Sinagonia	Gonophorini	Damingshan
	Hypolytrum Pers.&	Hypolytrum nemorum (Vahl) Sprengel&	Dactylispa longispina Gressitt, 1938	Dactylispa	Hispini	Damingshan
			Sinagonia foveicollis Chen et T'an, 1962	Sinagonia	Gonophorini	Damingshan
Costaceae&	Hellenia Retz.&	Hellenia speciosa (J.Koenig) S.R.Dutta&	Prionispa sp. (near P. sinica Gressitt, 1950)*	Prionispa*	Oncocephalini	Nonggang
Elaeocarpaceae&	Elaeocarpus L.&	Elaeocarpus duclouxii Gagnep.&	Dactylispa pici Uhmann, 1934*	Dactylispa	Hispini	Damingshan
		Elaeocarpus glabripetalus Merr.&	Notosacantha sp. (near N. trituberculata Gressitt, 1952)*	Notosacantha*	Notosacanthini*	Fangcheng
Ericaceae	Rhododendron L.&	Rhododendron cavaleriei Levl.&	Notosacantha sp. (near N. trituberculata Gressitt, 1952)*	Notosacantha*	Notosacanthini*	Damingshan
			Notosacantha sauteri (Spaeth, 1914)*	Notosacantha*	Notosacanthini*	Damingshan
Euphorbiaceae&	Alchornea Sw.&	Alchornea trewioides (Benth.) Muell. Arg.&	Cassida nucula Spaeth, 1914*	Cassida	Cassidini	Damingshan
Fabaceae&	Pueraria DC.&	Pueraria montana var. lobata (Willdenow) Maesen & S. M. Almeida ex Sanjappa & Predeep&	Aspidomorpha calligera Boheman, 1854	Aspidimorpha	Aspidimorphini	Nonggang
Iteaceae&	Itea L.&	Itea chinensis Hook. et Arn.&	Notosacantha sp. (near N. trituberculata Gressitt, 1952)*	Notosacantha*	Notosacanthini*	Damingshan
Lamiaceae	Callicarpa L.	Callicarpa bodinieri Levl.&	Thlaspida biramosa (Boheman, 1855)#	Thlaspida	Cassidini	Damingshan
		Callicarpa kochiana Makino &	Thlaspida biramosa (Boheman, 1855)#	Thlaspida	Cassidini	Damingshan
			Dactylispa higoniae Lewis, 1896#	Dactylispa	Hispini	Damingshan
			Dactylispa chinensis Weise, 1905#	Dactylispa	Hispini	Damingshan
		Callicarpa macrophylla Vahl&	Thlaspida biramosa (Boheman, 1855)#	Thlaspida	Cassidini	Damingshan
			Dactylispa higoniae Lewis, 1896#	Dactylispa	Hispini	Damingshan
Malvaceae&	Byttneria Loefl.&	Byttneria grandifolia Candolle &	Dactylispa corpulenta Weise, 1897*	Dactylispa	Hispini	Damingshan
	Sterculia L.&	Sterculia lanceolata Cav.&	Dactylispa chaturanga Maulik, 1919*	Dactylispa	Hispini	Nonggang
Poaceae	Ampelocalamus S. L. Chen, T. H. Wen & G. Y. Sheng&	Ampelocalamus actinotrichus (Merr. et Chun) S. L. Chen et al.&	Lasiochila anthracina Yu, 1985#	Lasiochila	Anisoderini	Damingshan
	Arthraxon P. Beauv.&	Arthraxon hispidus (Trin.) Makino&	Dactylispa feae Gestro, 1888	Dactylispa	Hispini	Damingshan
		Arthraxon prionodes (Steudel) Dandy&	Dactylispa sauteri Uhmann, 1927#	Dactylispa	Hispini	Damingshan
	Bambusa Schreb.&	Bambusa emeiensis L. C. Chia & H. L. Fung&	Callispa sp. (near C. apicalis Pic, 1924)	Callispa	Callispini	Damingshan
	Capillipedium Stapf&	Capillipedium assimile (Steud.) A. Camus&	Dactylispa sauteri Uhmann, 1927#	Dactylispa	Hispini	Damingshan
	Digitaria Haller&	Digitaria ciliaris (Retz.) Koel.&	Dactylispa balyi Gestro, 1890	Dactylispa	Hispini	Damingshan
		Digitaria sanguinalis (L.) Scop.&	Dactylispa feae Gestro, 1888	Dactylispa	Hispini	Damingshan
			Downesia tarsata Baly, 1869*	Downesia	Gonophorini	Damingshan
			Klitispa mutilata Chen et Sun, 1964#	Klitispa	Gonophorini	Damingshan
			Klitispa rugicollis Gestro, 1890*	Klitispa	Gonophorini	Damingshan
		Digitaria violascens Link&	Dactylispa feae Gestro, 1888	Dactylispa	Hispini	Damingshan
			Rhadinosa fleutiauxi Baly, 1889	Rhadinosa	Hispini	Damingshan
	Fargesia Franch.&	Fargesia spathacea Franch.&	Callispa ruficollis Fairmaire, 1889#	Callispa	Callispini	Damingshan
	Indocalamus Nakai&	Indocalamus barbatus McClure&	Dactylispa feae Gestro, 1888	Dactylispa	Hispini	Damingshan
			Dactylispa longispina Gressitt, 1938	Dactylispa	Hispini	Xidamingshan
			Agonita chinensis (Weise, 1922)	Agonita	Gonophorini	Damingshan
			Agonita immaculata (Gestro, 1888)*	Agonita	Gonophorini	Xidamingshan
			Downesia tarsata Baly 1869*	Downesia	Gonophorini	Damingshan
			Leptispa longipennis Gestro, 1890#	Leptispa	Leptispini	Damingshan
		Indocalamus longiauritus Handel-Mazzetti&	Lasiochila anthracina Yu, 1985#	Lasiochila	Anisoderini	Damingshan
			Callispa ruficollis Fairmaire, 1889#	Callispa	Callispini	Damingshan
			Callispa dimidiatipennis Baly, 1858	Callispa	Callispini	Damingshan
			Callispa frontalis Medvedev, 1992$	Callispa	Callispini	Damingshan
		Indocalamus tessellatus (Munro) Keng f.&	Callispa dimidiatipennis Baly, 1858	Callispa	Callispini	Damingshan Xidamingshan
			Agonita immaculata (Gestro, 1888)*	Agonita	Gonophorini	Xidamingshan
			Downesia ruficolor Pic, 1924*	Downesia	Gonophorini	Xidamingshan
	Isachne R. Br.&	Isachne globosa (Thunb.) Kuntze&	Dactylispa feae Gestro, 1888	Dactylispa	Hispini	Damingshan
			Dactylispa pallidicollis Gressitt, 1938*	Dactylispa	Hispini	Damingshan
		Isachne truncata A. Camus&	Dactylispa feae Gestro, 1888	Dactylispa	Hispini	Damingshan
			Dactylispa sauteri Uhmann, 1927#	Dactylispa	Hispini	Damingshan
			Hispellinus callicanthus Bates, 1866	Hispellinus	Hispini	Damingshan
	Ischaemum L.&	Ischaemum aristatum var. glaucum (Honda) T.Koyama&	Dactylispa balyi Gestro, 1890	Dactylispa	Hispini	Damingshan
			Dactylispa feae Gestro, 1888	Dactylispa	Hispini	Damingshan
			Dactylispa pilosa T'an et Kung, 1961	Dactylispa	Hispini	Damingshan
	Lophatherum Brongn.&	Lophatherum gracile Brongn.&	Lasiochila cylindrica Hope, 1831	Lasiochila	Anisoderini	Damingshan Xidamingshan
			Dactylispa feae Gestro, 1888	Dactylispa	Hispini	Damingshan Xidamingshan
			Dactylispa flavomaculata Uhmann, 1930*	Dactylispa	Hispini	Damingshan Shiwandashan Xidamingshan
			Dactylispa fukienica Chen et T'an, 1964*	Dactylispa	Hispini	Damingshan
			Dactylispa pallidicollis Gressitt, 1938*	Dactylispa	Hispini	Damingshan
			Dactylispa sauteri Uhmann, 1927#	Dactylispa	Hispini	Damingshan
	Microstegium Nees&	Microstegium fasciculatum (Linnaeus) Henrard&	Lasiochila cylindrica Hope, 1831	Lasiochila	Anisoderini	Damingshan
			Downesia tarsata Baly, 1869*	Downesia	Gonophorini	Damingshan
			Dactylispa albopilosa Gestro, 1888*	Dactylispa	Hispini	Damingshan
			Dactylispa feae Gestro, 1888	Dactylispa	Hispini	Damingshan
			Dactylispa longispina Gressitt, 1938	Dactylispa	Hispini	Damingshan
			Dactylispa pilosa T'an et Kung, 1961	Dactylispa	Hispini	Damingshan
			Dactylispa setifera Chapuis, 1877	Dactylispa	Hispini	Damingshan
			Rhadinosa fleutiauxi Baly, 1889	Rhadinosa	Hispini	Damingshan
		Microstegium vimineum (Trin.) A. Camus&	Dactylispa balyi Gestro, 1890	Dactylispa	Hispini	Damingshan
			Dactylispa pilosa T'an et Kung, 1961	Dactylispa	Hispini	Nonggang
	Miscanthus Andersson	Miscanthus floridulus (Lab.) Warb. ex Schum et Laut.&	Dactylispa feae Gestro, 1888	Dactylispa	Hispini	Damingshan
			Dactylispa setifera Chapuis, 1877	Dactylispa	Hispini	Damingshan
			Hispa andrewesi Weise, 1897	Hispa	Hispini	Damingshan
			Downesia tarsata Baly, 1869*	Downesia	Gonophorini	Damingshan
		Miscanthus sinensis Anderss.&	Asamangulia longispina Gressitt, 1950*	Asamangulia	Hispini	Damingshan
			Callispa dimidiatipennis Baly, 1858	Callispa	Callispini	Damingshan
			Dactylispa feae Gestro, 1888	Dactylispa	Hispini	Damingshan
			Dactylispa longispina Gressitt, 1938	Dactylispa	Hispini	Damingshan
			Dactylispa sauteri Uhmann, 1927#	Dactylispa	Hispini	Damingshan
			Dactylispa setifera Chapuis, 1877	Dactylispa	Hispini	Damingshan
			Hispa andrewesi Weise, 1897	Hispa	Hispini	Damingshan
			Downesia tarsata Baly, 1869*	Downesia	Gonophorini	Damingshan
			Klitispa mutilata Chen et Sun, 1964#	Klitispa	Gonophorini	Damingshan
			Leptispa collaris Chen et Yu, 1961*	Leptispa	Leptispini	Damingshan
	Ottochloa Dandy&	Ottochloa nodosa (Kunth) Dandy&	Dactylispa feae Gestro, 1888	Dactylispa	Hispini	Xidamingshan
	Oplismenus P. Beauv.&	Oplismenus undulatifolius (Arduino) Beauv.&	Dactylispa feae Gestro, 1888	Dactylispa	Hispini	Damingshan
	Paspalum L.	Paspalum longifolium Roxb.&	Dactylispa feae Gestro, 1888	Dactylispa	Hispini	Damingshan
			Sinagonia foveicollis Chen et T'an 1962	Sinagonia	Gonophorini	Damingshan
	Pleioblastus Nakai&	Pleioblastus amarus (Keng) Keng f.&	Agonita tricolor Chûjô, 1933*	Agonita	Gonophorini	Shiwandashan
	Pseudosasa Makino ex Nakai&	Pseudosasa amabilis (McClure) Keng f.&	Lasiochila anthracina Yu, 1985#	Lasiochila	Anisoderini	Damingshan
			Lasiochila cylindrica Hope, 1831	Lasiochila	Anisoderini	Damingshan
			Callispa sp. (near C. apicalis Pic, 1924)	Callispa	Callispini	Damingshan
			Callispa ruficollis Fairmaire, 1889#	Callispa	Callispini	Damingshan
			Dactylispa sauteri Uhmann, 1927#	Dactylispa	Hispini	Damingshan
			Agonita indenticulata (Pic, 1924)*	Agonita	Gonophorini	Damingshan
	Saccharum L.&	Saccharum arundinaceum Retz.&	Dactylispa sauteri Uhmann, 1927#	Dactylispa	Hispini	Damingshan
			Hispa andrewesi Weise, 1897	Hispa	Hispini	Damingshan
			Agonita chinensis (Weise, 1922)	Agonita	Gonophorini	Damingshan
	Setaria P. Beauv.&	Setaria geniculata (Lam.) Beauv.&	Dactylispa feae Gestro, 1888	Dactylispa	Hispini	Damingshan
		Setaria palmifolia (koen.) Stapf&	Dactylispa approximata Gressitt, 1939	Dactylispa	Hispini	Damingshan
			Dactylispa longispina Gressitt, 1938	Dactylispa	Hispini	Damingshan Nonggang Wuhuangshan
	Thysanolaena Nees&	Thysanolaena latifolia (Roxburgh ex Hornemann) Honda&	Dactylispa setifera Chapuis, 1877	Dactylispa	Hispini	Damingshan
Phyllanthaceae&	Antidesma L.&	Antidesma montanum var. microphyllum (Hemsley) Petra Hoffmann&	Dactylispa corpulenta Weise, 1897*	Dactylispa	Hispini	Shiwandashan
	Aporosa Blume&	Aporosa dioica (Roxburgh) Muller Argoviensis&	Notosacantha sp. (near N. trituberculata Gressitt, 1952)*	Notosacantha*	Notosacanthini*	Damingshan
	Bridelia Willd.&	Bridelia balansae Tutcher&	Cassida rati Maulik, 1923#	Cassida	Cassidini	Nonggang
			Notosacantha sp. (near N. trituberculata Gressitt, 1952)*	Notosacantha*	Notosacanthini*	Damingshan
Rosaceae	Photinia Lindl.	Photinia bodinieri Lévl.&	Dactylispa maculithorax Gestro, 1906*	Dactylispa	Hispini	Wuhuangshan
	Rubus L.	Rubus alceifolius Poiret&	Dactylispa chinensis Weise, 1905#	Dactylispa	Hispini	Damingshan
		Rubus caudifolius Wuzhi&	Dactylispa chinensis Weise, 1905#	Dactylispa	Hispini	Damingshan
		Rubus cochinchinensis Tratt.&	Dactylispa intermedia Chen et T'an, 1961*	Dactylispa	Hispini	Damingshan Wuhuangshan
			Dactylispa klapperichi Uhmann, 1954*	Dactylispa	Hispini	Xidamingshan
			Dactylispa uhmanni Gressitt, 1950*	Dactylispa	Hispini	Damingshan
			Dactylispa chinensis Weise, 1905#	Dactylispa	Hispini	Damingshan
Rubiaceae	Lasianthus Jack&	Lasianthus curtisii King et Gamble&	Notosacantha sp. (near N. trituberculata Gressitt, 1952)*	Notosacantha*	Notosacanthini*	Damingshan
	Metadina Bakh. f.&	Metadina trichotoma (Zoll. et Mor.) Bakh. F.&	Dactylispa nigrodiscalis Gressitt, 1938#	Dactylispa	Hispini	Shiwandashan
	Mussaenda L.&	Mussaenda pubescens W. T. Aiton&	Dactylispa nigrodiscalis Gressitt, 1938#	Dactylispa	Hispini	Damingshan
	Ophiorrhiza L.&	Ophiorrhiza kwangsiensis Merr. ex Li&	Notosacantha sp. (near N. trituberculata Gressitt, 1952)*	Notosacantha*	Notosacanthini*	Damingshan
	Pavetta L.&	Pavetta hongkongensis Bremek.&	Notosacantha sp. (near N. trituberculata Gressitt, 1952)*	Notosacantha*	Notosacanthini*	Damingshan
	Schizomussaenda H. L. Li&	Schizomussaenda henryi (Hutch.) X. F. Deng et D. X. Zhang&	Notosacantha sp. (near N. trituberculata Gressitt, 1952)*	Notosacantha*	Notosacanthini*	Damingshan
	Uncaria Schreb.&	Uncaria rhynchophylla (Miq.) Miq. ex Havil.&	Dactylispa nigrodiscalis Gressitt, 1938#	Dactylispa	Hispini	Damingshan Shiwandashan
Schisandraceae&	Schisandra Michx.&	Schisandra propinqua subsp. sinensis (Oliver) R. M. K. Saunders&	Notosacantha sp. (near N. trituberculata Gressitt, 1952)*	Notosacantha*	Notosacanthini*	Shiwandashan
Staphyleaceae&	Turpinia Vent.&	Turpinia arguta (Lindl.) Seem.&	Notosacantha sp. (near N. trituberculata Gressitt, 1952)*	Notosacantha*	Notosacanthini*	Damingshan
Zingiberaceae	Alpinia Roxb.&	Alpinia kwangsiensis T. L. Wu et Senjen&?	Gonophora pulchella Gestro, 1888*	Gonophora*	Gonophorini	Nonggang
		Alpinia oblongifolia Hayata&	Anisodera fraterna Baly, 1888#	Anisodera	Anisoderini	Nonggang
			Micrispa dentatithorax Pic, 1924 *	Micrispa*	Gonophorini	Shiwandashan
	Zingiber Boehm.&	Zingiber mioga (Thunb.) Rosc.&	Anisodera fraterna Baly, 1888#	Anisodera	Anisoderini	Nonggang
19	53	69	147	147	147	147

## Sheet: Symbol descriptions
Symbol	Indications
$	new record in China
*	new record in Guangxi
#	new record in southern Guangxi
?	Uncertain species plant
-	unknown or unidentified plant
&	new record of host plant species/genus/family for the corresponding Cassidinae species
Damingshan	Damingshan National Nature reserve
Fangcheng	Fangcheng Golden Camellia National Nature Reserve
Nonggang	Nonggang National Nature Reserve
Shiwandashan	Shiwandashan National Nature Reserve
Wuhuangshan	Wuhuangshan National Geopark
Xidamingshan	Xidamingshan Autonomous Region Nature Reserves
